# Supplementary material for: Establishing a 3D In Vitro Hepatic Model Mimicking Physiologically Relevant to In Vivo State
Source: Cells. 2021 May 20;10(5):1268. doi: 10.3390/cells10051268 (PMC8161177; doi:10.3390/cells10051268)
Supplement: Supplementary file 1 [file cells-10-01268-s001.zip]

Archive with 1 entries (1 files):
- cells-1204622-supplementary.pdf
